# Supplementary material for: Distinct Clusters of Testosterone Levels, Symptoms, and Serum Trace Elements in Young Men: A Cross-Sectional Analysis
Source: Nutrients. 2025 Feb 28;17(5):867. doi: 10.3390/nu17050867 (PMC11901754; doi:10.3390/nu17050867)
Supplement: Supplementary file 1 [file nutrients-17-00867-s001.zip]

Archive with 1 entries (1 files):
- nutrients-3470529-supplementary.pdf
